# Supplementary material for: In silico discovery of novel transcription factors regulated by mTOR-pathway activities
Source: Front Cell Dev Biol. 2014 Jun 3;2:23. doi: 10.3389/fcell.2014.00023 (PMC4206986; doi:10.3389/fcell.2014.00023)
Supplement: Supporting Figure 1 — Transcription-factor (TF) binding motifs in the mTOR pathway identified in human (A) and mouse (B) orthologous datasets. The intensity of the blue color reflects frequency of motif occurrence per gene. The colors above transcription-factor names point to those supportive programs (Cscan, LocaMo, TransFind, and TRAP), which also identified a motif after it was detected by the five main programs (MEME_Chip, PASTAA, Pscan, TFM-Explorer, and XXmotif). Transcription factors were sorted according to the sum of occurrences in the whole data set. The red horizontal line in the human-case results highlights 24 genes with average number of motifs per gene higher than 26 (Gene threshold, Gene_TH), and the vertical red line shows the top-24 transcription factors (TF_TH) identified as the most significant in our study. Sub-table (B) shows mouse transcription factors and genes in the same order with the human ones and extended red lines from human data in order to depict similarities between two species. Sub-table (C) includes description of transcription factors and estimated positions of their motifs in human promoters based on the results of the five main programs (MEME_Chip, PASTAA, Pscan, TFM-Explorer, and XXmotif) and asterisks point to human-mouse orthologous TFs. [file DataSheet1.XLS]

## Sheet: Supporting Figure 1
																											TF_TH
(a)
	Module	Gene name	SP1	TFAP2A	MZF1	PLAG1	EGR3	KLF4	TBP	NHLH1	USF1	ZFX	ELK1	ESR1	E2F1	FOXF2	ATP6AP1	RDS1 (yeast)	PATZ1	KLF9	UBP1	DDIT3::CEBPA	EGR4	EGR1	MEF2A	ARNT	MYOD1	EGR-2	ELF2	ARID3A	MAX	RSC3 (yeast)	CDCA7L	SREBF1	SLC13A4	EP300	SPI1	ABI4 (Arabidopsis thaliana)	LEU3 (yeast)	SREBF2	TYE7 (yeast)	SIG1 (yeast)	BRE	FOS	MYB	PBX1	RUNX1	TFAP4	LMO2
HUMAN	1	RPS6KA3	7	3	3	2	2	2	2	1	1	1		1	1		2	1	1	1	1	1	1	1		1		1			1	2			1			2									2
	2	PDPK1	6	3	1	1	2	1	2			1	1	1	2	1		1	1	1	1	1	1	1	1		1	1	1			1	1					1					1
	5	RRAGD	2	4	2	2	2	2	2	1	2	1		1	1	1	2	1	1			1	1	1	1	1		1												1					1
	1/3/4	TSC2	3	2	2	3	2	1	1	2	2	1	1	1	2	1		1				1	1	1		1	1	1	1		1										1							1	1
	2	AKT1	5	1	1	2	2	2				1	1	1				3	1	1	1		1	1		1	1	1	1				1			1							1					1	1
	3	TNF	3	2	2	3	2	2	2		1			1		1	1		1		1		1	1			1	1	1		1	1				1	2		1							1
	8	ULK3	4	1	2	2	2	1		1	2	1	1			1	1	1	1	1	1	1	1	1		1		1	1					1		1	1		1
	2	IRS1	5	4	2	3		1		2	2	1	1				1	3	1	1					1				1	1		2									1					1
	1	MAPK1	4	3	1	1	2	2	2	1	2	1	1	1		1	2	1	1				1	1		1	1	1					1								1
	2	PIK3CD	5	2	1	1	2	1				1	1	1	1	1	2	1		1	1	1	1	1		1	1	1			1			1	2	1
	2	PTEN	5	4	3	2	1	2	2	1	1	1						1		1			1	1	1		1			1								1							1
	8	ULK1	5	3	3	2	2		2		1	1		1		1			1		1	1	1	1	1		1	1	1				1	1		1
	7	VEGFA	6	3	3	2		2					1	1	1				1	1	1		1	1		1	1		1					1		1			2	1					1
	7	EIF4E1B	5	3	3	2		1	2	2	2	1			1	1		1	1	1	1		1			1	1		1					1
	8	ULK2	2	3	1		2	2	2	2		1		1	1	1		2			1	1						1		1	1	1			2		1					1
	2	AKT1S1	6	3	1	2	1	1		1	2	1	1	1	1	1			1	1	1	1	1				1		1	1	1
	1/2	INS	5	3	3	3		1		2			1		1				1		1						1		1				1	1		1				1								1	1
	2	PIK3CA	4	2	1	3	2	1	2	2			1				2		1	1		1	1	1	1			1				1			1			1	1
	2	PIK3R2	6	4	2	1	2	1		1		2	1	1	1	1		1		1	1			1			1		1								1
	5	RRAGC	3	3	1	1	2	1	2	1	2	1	1	1	1	1	2	3		1		1		1		1													1
	1/3/4	TSC1	5	3	1	1	2			1	2		1	1		1					1		1	1		1		1	1	1					1		2				1						1
	1	RPS6KA2	5	2	3	3		2		2	2	1	1						1		1	1			2								1							1
	core	RICTOR	4	1	1		2	1	2			1	1	1	1		2	1	1	1			1	1	2	1		1		2							1
	2	PIK3R1	3		2	3	1		2	1	2	1	1		1		2		1				1	1	1			1				2						1	1
	4	DDIT4	5	1	3	1		2		1		1		1		1			1	1	1		1			1		1		1	1	1				1
	7	HIF1A	2		1		2	1	1	2	2		1		1			1	1	1				1		1		1		1										1		2		1
	1	MAPK3	3	3			2	2		1	2	1		1	1	1				1	1	1		1	1	1	1						1
	core	MLST8	4	2	1	3	2	1					1		2	1	1			1	1		1				1	1	1				1	1									1
	core	RHEB	6	2	1		1			1		1	1	1	1	1		1	1		1		1				1	1			1										1
	1	RPS6KA1	4	4	1	2	2	1		1		1		1		1				1			1	1		1	1						1
	1	RPS6KA6	4	1	2	1		1	2	1	1				1		2	1	1						1						1	1		1				1
	5	RRAGB	4	1	2		1	2	2		2		1							1		1			1	1				1				1						1				1
	7	EIF4B	5	1		3		1		2		1	1	1	1	1	1			1		1			1						1
	7	RPS6	2	1	3		2		2	1			1	1		1	1	1	1			1	1	1				1							1
	2	PIK3R3	3	1	1	1	1	1						1	1	1			1	1						1				1	1				1										1
	7	RPS6KB2		1	1	1		1		2		2	1	1	2	1					1						1		1		1		1			1							1
	5	RRAGA	2	1		2		1	2			1	1	1	1	1		1		1		1	1		1	1									1
	1/2	IGF1	2		3	2			2	2			1	1					1						1					1				1													1
	core	RPTOR	2	2		2	1				2	1		1		1	1				1						1				1													1
	7	EIF4E2	1	4	2			1	2	1		1	1		1				1			1					1		1
	7	RPS6KB1	1		1	1	1		2	1		1		1		1					1	1				1									1		1									1
	7	EIF4EBP1	2	1	1	3					2				1					1	1	1		1								1	1			1		1
	7	EIF4E	2		3	2	1					1		1		1			1			1			1	1								1
	core	MTOR	3	2		1					1		1	1		1	2				1				1								1									1
	2	PIK3R5	1	2	3	2				2			1			1			1		1	1					1
	2	AKT2	2	1			1	1					1	1	1	1		1		1		1			1	1					1
	2	PIK3CG			1		1	1	2				1									1			2					2											1			1		1
	2	AKT3	1	1			1			1			1	1	1					1			1					1						1					1			1
	2	PIK3CB	1			2					1	1				1	2				1	1			1	1
(b)
	Module	Gene name	SP1	TFAP2A	MZF1		EGR3	KLF4		NHLH1	USF1		ELK1							KLF9	LBP1		EGR4	EGR1		ARNT			ELF2																	PBX1		TFAP4
MOUSE	1	RPS6KA3	5	3	1		1	1			1									1			1	1
	2	TSC2	3	3			1	1			1									1	1		1	1		1			1																			1
	5	PDPK1	4	3	1		1	1												1	1		1	1		1			1																			1
	1/3/4	ULK3
	2	RRAGD	6	3	1			1			1									1			1	1		1																				1
	3	TNF	6					1													1																											1
	8	AKT1	4	3			1	1			1									1	1		1	1					1																			1
	2	INS	2		1															1
	1	MAPK1	4	2			1				1									1	1		1	1		1																						1
	2	PIK3R2	4	2	1			1		1	1									1	1			1					1																			1
	2	ULK1
	8	PIK3CD
	7	PTEN	4	3			1	1					1							1			1	1					1
	7	AKT1S1	3								1										1		1			1			1																			1
	8	IRS1	5	1	1		1	1		1	1									1			1	1		1			1																	1
	2	RRAGC	5	3	1		1	1												1			1	1		1
	1/2	PIK3CA	1		1																1
	2	TSC1	4	3						1	1									1						1
	2	RPS6KA2	6	2	1		1	1			1									1			1	1		1																						1
	5	MLST8	3	2	1			1												1	1			1					1																			1
	1/3/4	ULK2	1	3	1					1														1
	1	RICTOR	5	3	1		1	1			1									1			1	1		1
	core	EIF4E1B	1
	2	DDIT4	5	3	1						1									1	1		1			1			1																			1
	4	PIK3R1																													Gene_TH
	7	RHEB	3	3			1				1									1			1	1		1
	1	MAPK3	6	2	1		1	1			1									1			1	1
	core	HIF1A	5	3			1	1			1									1			1	1		1
	core	VEGFA	3	2				1												1	1					1
	1	RPS6KA1	4	3	1		1	1		1										1	1		1	1		1			1
	1	EIF4EBP1	2	1	1		1	1		1										1			1	1
	5	EIF4B	3		1			1			1									1	1		1	1		1
	7	RPS6		2	1		1													1			1
	7	RPS6KB2	2	3			1				1										1		1			1			1																			1
	2	RRAGB	2	1							1															1
	7	RPS6KA6
	5	PIK3R3	1	1						1
	1/2	RRAGA	1	2	1					1	1												1			1
	core	RPTOR	1	2			1	1												1
	7	IGF1	3				1			1	1									1				1		1
	7	EIF4E2	6	2			1	1			1									1	1		1	1																						1		1
	7	RPS6KB1	2	2						1														1
	7	EIF4E	3				1													1			1	1		1
	core	MTOR	4	2				1		1										1
	2	PIK3R5	3	1	1			1		1			1							1
	2	AKT2	3							1	1									1
	2	PIK3CG		2			1																1	1																								1
	2	PIK3CB	4	2	1		1	1		1										1			1	1
	2	AKT3	1																	1			1
[truncated: 15 more columns]
